# Supplementary material for: The novel taxon Lacunimicrobium album gen. nov., sp. nov. is constituted by three planctomycetotal strains isolated from freshwater habitats in Northern Germany
Source: Sci Rep. 2025 Nov 21;15:41173. doi: 10.1038/s41598-025-27459-y (PMC12639061; doi:10.1038/s41598-025-27459-y)
Supplement: Supplementary file 2 — Supplementary Material 2 [file 41598_2025_27459_MOESM2_ESM.xlsx]

## Sheet: all_modules
Table S2. Results of the "Estimate metabolism" analysis of anvi'o. Pathways with a pathwise module completeness of >75% are considered complete and shown in the list.
KEGG Module	Name of the type strain	Module name	Pathwise module completeness
M00001	DSM_5305	Glycolysis (Embden-Meyerhof pathway), glucose => pyruvate	1
M00001	ICM_H10	Glycolysis (Embden-Meyerhof pathway), glucose => pyruvate	1
M00001	Pan54	Glycolysis (Embden-Meyerhof pathway), glucose => pyruvate	1
M00001	SH248	Glycolysis (Embden-Meyerhof pathway), glucose => pyruvate	1
M00002	DSM_5305	Glycolysis, core module involving three-carbon compounds	1
M00002	ICM_H10	Glycolysis, core module involving three-carbon compounds	1
M00002	Pan54	Glycolysis, core module involving three-carbon compounds	1
M00002	SH248	Glycolysis, core module involving three-carbon compounds	1
M00003	DSM_5305	Gluconeogenesis, oxaloacetate => fructose-6P	1
M00003	SH248	Gluconeogenesis, oxaloacetate => fructose-6P	1
M00003	ICM_H10	Gluconeogenesis, oxaloacetate => fructose-6P	0.875
M00003	Pan54	Gluconeogenesis, oxaloacetate => fructose-6P	0.875
M00004	DSM_5305	Pentose phosphate pathway (Pentose phosphate cycle)	1
M00004	ICM_H10	Pentose phosphate pathway (Pentose phosphate cycle)	0.875
M00004	Pan54	Pentose phosphate pathway (Pentose phosphate cycle)	0.875
M00004	SH248	Pentose phosphate pathway (Pentose phosphate cycle)	0.875
M00005	DSM_5305	PRPP biosynthesis, ribose 5P => PRPP	1
M00005	ICM_H10	PRPP biosynthesis, ribose 5P => PRPP	1
M00005	Pan54	PRPP biosynthesis, ribose 5P => PRPP	1
M00005	SH248	PRPP biosynthesis, ribose 5P => PRPP	1
M00006	DSM_5305	Pentose phosphate pathway, oxidative phase, glucose 6P => ribulose 5P	1
M00006	ICM_H10	Pentose phosphate pathway, oxidative phase, glucose 6P => ribulose 5P	1
M00006	Pan54	Pentose phosphate pathway, oxidative phase, glucose 6P => ribulose 5P	1
M00006	SH248	Pentose phosphate pathway, oxidative phase, glucose 6P => ribulose 5P	1
M00007	DSM_5305	Pentose phosphate pathway, non-oxidative phase, fructose 6P => ribose 5P	1
M00007	ICM_H10	Pentose phosphate pathway, non-oxidative phase, fructose 6P => ribose 5P	0.75
M00007	Pan54	Pentose phosphate pathway, non-oxidative phase, fructose 6P => ribose 5P	0.75
M00007	SH248	Pentose phosphate pathway, non-oxidative phase, fructose 6P => ribose 5P	0.75
M00008	DSM_5305	Entner-Doudoroff pathway, glucose-6P => glyceraldehyde-3P + pyruvate	0.75
M00008	ICM_H10	Entner-Doudoroff pathway, glucose-6P => glyceraldehyde-3P + pyruvate	0.75
M00008	Pan54	Entner-Doudoroff pathway, glucose-6P => glyceraldehyde-3P + pyruvate	0.75
M00008	SH248	Entner-Doudoroff pathway, glucose-6P => glyceraldehyde-3P + pyruvate	0.75
M00009	DSM_5305	Citrate cycle (TCA cycle, Krebs cycle)	1
M00009	ICM_H10	Citrate cycle (TCA cycle, Krebs cycle)	1
M00009	Pan54	Citrate cycle (TCA cycle, Krebs cycle)	1
M00009	SH248	Citrate cycle (TCA cycle, Krebs cycle)	1
M00010	DSM_5305	Citrate cycle, first carbon oxidation, oxaloacetate => 2-oxoglutarate	1
M00010	ICM_H10	Citrate cycle, first carbon oxidation, oxaloacetate => 2-oxoglutarate	1
M00010	Pan54	Citrate cycle, first carbon oxidation, oxaloacetate => 2-oxoglutarate	1
M00010	SH248	Citrate cycle, first carbon oxidation, oxaloacetate => 2-oxoglutarate	1
M00011	DSM_5305	Citrate cycle, second carbon oxidation, 2-oxoglutarate => oxaloacetate	1
M00011	ICM_H10	Citrate cycle, second carbon oxidation, 2-oxoglutarate => oxaloacetate	1
M00011	Pan54	Citrate cycle, second carbon oxidation, 2-oxoglutarate => oxaloacetate	1
M00011	SH248	Citrate cycle, second carbon oxidation, 2-oxoglutarate => oxaloacetate	1
M00015	DSM_5305	Proline biosynthesis, glutamate => proline	1
M00015	ICM_H10	Proline biosynthesis, glutamate => proline	1
M00015	Pan54	Proline biosynthesis, glutamate => proline	1
M00015	SH248	Proline biosynthesis, glutamate => proline	1
M00016	Pan54	Lysine biosynthesis, succinyl-DAP pathway, aspartate => lysine	0.888889
M00016	DSM_5305	Lysine biosynthesis, succinyl-DAP pathway, aspartate => lysine	0.777778
M00016	ICM_H10	Lysine biosynthesis, succinyl-DAP pathway, aspartate => lysine	0.777778
M00016	SH248	Lysine biosynthesis, succinyl-DAP pathway, aspartate => lysine	0.777778
M00017	DSM_5305	Methionine biosynthesis, aspartate => homoserine => methionine	0.857143
M00017	ICM_H10	Methionine biosynthesis, aspartate => homoserine => methionine	0.857143
M00017	Pan54	Methionine biosynthesis, aspartate => homoserine => methionine	0.857143
M00017	SH248	Methionine biosynthesis, aspartate => homoserine => methionine	0.857143
M00018	DSM_5305	Threonine biosynthesis, aspartate => homoserine => threonine	0.8
M00018	ICM_H10	Threonine biosynthesis, aspartate => homoserine => threonine	0.8
M00018	Pan54	Threonine biosynthesis, aspartate => homoserine => threonine	0.8
M00018	SH248	Threonine biosynthesis, aspartate => homoserine => threonine	0.8
M00019	DSM_5305	Valine/isoleucine biosynthesis, pyruvate => valine / 2-oxobutanoate => isoleucine	1
M00019	ICM_H10	Valine/isoleucine biosynthesis, pyruvate => valine / 2-oxobutanoate => isoleucine	1
M00019	Pan54	Valine/isoleucine biosynthesis, pyruvate => valine / 2-oxobutanoate => isoleucine	1
M00019	SH248	Valine/isoleucine biosynthesis, pyruvate => valine / 2-oxobutanoate => isoleucine	1
M00021	DSM_5305	Cysteine biosynthesis, serine => cysteine	1
M00021	ICM_H10	Cysteine biosynthesis, serine => cysteine	1
M00021	Pan54	Cysteine biosynthesis, serine => cysteine	1
M00021	SH248	Cysteine biosynthesis, serine => cysteine	1
M00022	DSM_5305	Shikimate pathway, phosphoenolpyruvate + erythrose-4P => chorismate	1
M00022	ICM_H10	Shikimate pathway, phosphoenolpyruvate + erythrose-4P => chorismate	1
M00022	Pan54	Shikimate pathway, phosphoenolpyruvate + erythrose-4P => chorismate	1
M00022	SH248	Shikimate pathway, phosphoenolpyruvate + erythrose-4P => chorismate	1
M00023	DSM_5305	Tryptophan biosynthesis, chorismate => tryptophan	1
M00023	ICM_H10	Tryptophan biosynthesis, chorismate => tryptophan	1
M00023	Pan54	Tryptophan biosynthesis, chorismate => tryptophan	1
M00023	SH248	Tryptophan biosynthesis, chorismate => tryptophan	1
M00026	DSM_5305	Histidine biosynthesis, PRPP => histidine	0.888889
M00026	ICM_H10	Histidine biosynthesis, PRPP => histidine	0.888889
M00026	Pan54	Histidine biosynthesis, PRPP => histidine	0.888889
M00026	SH248	Histidine biosynthesis, PRPP => histidine	0.777778
M00028	DSM_5305	Ornithine biosynthesis, glutamate => ornithine	1
M00028	ICM_H10	Ornithine biosynthesis, glutamate => ornithine	1
M00028	Pan54	Ornithine biosynthesis, glutamate => ornithine	1
M00028	SH248	Ornithine biosynthesis, glutamate => ornithine	1
M00033	DSM_5305	Ectoine biosynthesis, aspartate => ectoine	1
M00033	ICM_H10	Ectoine biosynthesis, aspartate => ectoine	1
M00033	Pan54	Ectoine biosynthesis, aspartate => ectoine	1
M00035	Pan54	Methionine degradation	0.75
M00035	SH248	Methionine degradation	0.75
M00048	DSM_5305	De novo purine biosynthesis, PRPP + glutamine => IMP	1
M00048	ICM_H10	De novo purine biosynthesis, PRPP + glutamine => IMP	1
M00048	Pan54	De novo purine biosynthesis, PRPP + glutamine => IMP	1
M00048	SH248	De novo purine biosynthesis, PRPP + glutamine => IMP	1
M00049	DSM_5305	Adenine ribonucleotide biosynthesis, IMP => ADP,ATP	1
M00049	ICM_H10	Adenine ribonucleotide biosynthesis, IMP => ADP,ATP	1
M00049	Pan54	Adenine ribonucleotide biosynthesis, IMP => ADP,ATP	1
M00049	SH248	Adenine ribonucleotide biosynthesis, IMP => ADP,ATP	1
M00050	DSM_5305	Guanine ribonucleotide biosynthesis, IMP => GDP,GTP	1
M00050	ICM_H10	Guanine ribonucleotide biosynthesis, IMP => GDP,GTP	1
M00050	Pan54	Guanine ribonucleotide biosynthesis, IMP => GDP,GTP	1
M00050	SH248	Guanine ribonucleotide biosynthesis, IMP => GDP,GTP	1
M00051	DSM_5305	De novo pyrimidine biosynthesis, glutamine (+ PRPP) => UMP	0.916667
M00051	ICM_H10	De novo pyrimidine biosynthesis, glutamine (+ PRPP) => UMP	0.916667
M00051	Pan54	De novo pyrimidine biosynthesis, glutamine (+ PRPP) => UMP	0.916667
M00051	SH248	De novo pyrimidine biosynthesis, glutamine (+ PRPP) => UMP	0.916667
M00052	DSM_5305	Pyrimidine ribonucleotide biosynthesis, UMP => UDP/UTP,CDP/CTP	1
M00052	ICM_H10	Pyrimidine ribonucleotide biosynthesis, UMP => UDP/UTP,CDP/CTP	1
M00052	Pan54	Pyrimidine ribonucleotide biosynthesis, UMP => UDP/UTP,CDP/CTP	1
M00052	SH248	Pyrimidine ribonucleotide biosynthesis, UMP => UDP/UTP,CDP/CTP	1
M00053	DSM_5305	Deoxyribonucleotide biosynthesis, ADP/GDP/CDP/UDP => dATP/dGTP/dCTP/dUTP	1
M00053	ICM_H10	Deoxyribonucleotide biosynthesis, ADP/GDP/CDP/UDP => dATP/dGTP/dCTP/dUTP	1
M00053	Pan54	Deoxyribonucleotide biosynthesis, ADP/GDP/CDP/UDP => dATP/dGTP/dCTP/dUTP	1
M00053	SH248	Deoxyribonucleotide biosynthesis, ADP/GDP/CDP/UDP => dATP/dGTP/dCTP/dUTP	1
M00060	DSM_5305	KDO2-lipid A biosynthesis, Raetz pathway, LpxL-LpxM type	0.888889
M00060	ICM_H10	KDO2-lipid A biosynthesis, Raetz pathway, LpxL-LpxM type	0.888889
M00060	Pan54	KDO2-lipid A biosynthesis, Raetz pathway, LpxL-LpxM type	0.888889
M00060	SH248	KDO2-lipid A biosynthesis, Raetz pathway, LpxL-LpxM type	0.888889
M00063	DSM_5305	CMP-KDO biosynthesis	0.75
M00063	ICM_H10	CMP-KDO biosynthesis	0.75
M00063	Pan54	CMP-KDO biosynthesis	0.75
M00063	SH248	CMP-KDO biosynthesis	0.75
M00082	DSM_5305	Fatty acid biosynthesis, initiation	1
M00082	ICM_H10	Fatty acid biosynthesis, initiation	1
M00082	Pan54	Fatty acid biosynthesis, initiation	1
M00082	SH248	Fatty acid biosynthesis, initiation	1
M00083	DSM_5305	Fatty acid biosynthesis, elongation	1
M00083	ICM_H10	Fatty acid biosynthesis, elongation	1
M00083	Pan54	Fatty acid biosynthesis, elongation	1
M00083	SH248	Fatty acid biosynthesis, elongation	1
M00086	DSM_5305	beta-Oxidation, acyl-CoA synthesis	1
M00091	DSM_5305	Phosphatidylcholine (PC) biosynthesis, PE => PC	1
M00096	DSM_5305	C5 isoprenoid biosynthesis, non-mevalonate pathway	1
M00096	ICM_H10	C5 isoprenoid biosynthesis, non-mevalonate pathway	1
M00096	Pan54	C5 isoprenoid biosynthesis, non-mevalonate pathway	1
M00096	SH248	C5 isoprenoid biosynthesis, non-mevalonate pathway	1
M00115	DSM_5305	NAD biosynthesis, aspartate => quinolinate => NAD	0.8
M00115	ICM_H10	NAD biosynthesis, aspartate => quinolinate => NAD	0.8
M00115	Pan54	NAD biosynthesis, aspartate => quinolinate => NAD	0.8
M00115	SH248	NAD biosynthesis, aspartate => quinolinate => NAD	0.8
M00120	DSM_5305	Coenzyme A biosynthesis, pantothenate => CoA	1
M00120	ICM_H10	Coenzyme A biosynthesis, pantothenate => CoA	1
M00120	Pan54	Coenzyme A biosynthesis, pantothenate => CoA	1
M00120	SH248	Coenzyme A biosynthesis, pantothenate => CoA	1
M00121	DSM_5305	Heme biosynthesis, plants and bacteria, glutamate => heme	1
M00121	ICM_H10	Heme biosynthesis, plants and bacteria, glutamate => heme	1
M00121	Pan54	Heme biosynthesis, plants and bacteria, glutamate => heme	1
M00121	SH248	Heme biosynthesis, plants and bacteria, glutamate => heme	1
M00123	DSM_5305	Biotin biosynthesis, pimeloyl-ACP/CoA => biotin	1
M00123	ICM_H10	Biotin biosynthesis, pimeloyl-ACP/CoA => biotin	1
M00123	Pan54	Biotin biosynthesis, pimeloyl-ACP/CoA => biotin	1
M00123	SH248	Biotin biosynthesis, pimeloyl-ACP/CoA => biotin	1
M00125	DSM_5305	Riboflavin biosynthesis, plants and bacteria, GTP => riboflavin/FMN/FAD	0.857143
M00125	ICM_H10	Riboflavin biosynthesis, plants and bacteria, GTP => riboflavin/FMN/FAD	0.857143
M00125	Pan54	Riboflavin biosynthesis, plants and bacteria, GTP => riboflavin/FMN/FAD	0.857143
M00125	SH248	Riboflavin biosynthesis, plants and bacteria, GTP => riboflavin/FMN/FAD	0.857143
M00144	SH248	NADH:quinone oxidoreductase, prokaryotes	0.857143
M00149	DSM_5305	Succinate dehydrogenase, prokaryotes	0.75
M00149	ICM_H10	Succinate dehydrogenase, prokaryotes	0.75
M00149	Pan54	Succinate dehydrogenase, prokaryotes	0.75
M00149	SH248	Succinate dehydrogenase, prokaryotes	0.75
M00155	DSM_5305	Cytochrome c oxidase, prokaryotes	1
M00155	ICM_H10	Cytochrome c oxidase, prokaryotes	1
M00155	Pan54	Cytochrome c oxidase, prokaryotes	1
M00155	SH248	Cytochrome c oxidase, prokaryotes	1
M00156	DSM_5305	Cytochrome c oxidase, cbb3-type	1
M00156	Pan54	Cytochrome c oxidase, cbb3-type	1
M00157	DSM_5305	F-type ATPase, prokaryotes and chloroplasts	1
M00157	ICM_H10	F-type ATPase, prokaryotes and chloroplasts	1
M00157	Pan54	F-type ATPase, prokaryotes and chloroplasts	1
M00157	SH248	F-type ATPase, prokaryotes and chloroplasts	1
M00167	DSM_5305	Reductive pentose phosphate cycle, glyceraldehyde-3P => ribulose-5P	0.857143
M00168	ICM_H10	CAM (Crassulacean acid metabolism), dark	1
M00168	Pan54	CAM (Crassulacean acid metabolism), dark	1
M00168	SH248	CAM (Crassulacean acid metabolism), dark	1
M00173	ICM_H10	Reductive citrate cycle (Arnon-Buchanan cycle)	0.818182
M00173	Pan54	Reductive citrate cycle (Arnon-Buchanan cycle)	0.818182
M00173	SH248	Reductive citrate cycle (Arnon-Buchanan cycle)	0.818182
M00173	DSM_5305	Reductive citrate cycle (Arnon-Buchanan cycle)	0.8
M00176	DSM_5305	Assimilatory sulfate reduction, sulfate => H2S	1
M00176	ICM_H10	Assimilatory sulfate reduction, sulfate => H2S	1
M00176	Pan54	Assimilatory sulfate reduction, sulfate => H2S	1
M00176	SH248	Assimilatory sulfate reduction, sulfate => H2S	1
M00307	DSM_5305	Pyruvate oxidation, pyruvate => acetyl-CoA	1
M00307	ICM_H10	Pyruvate oxidation, pyruvate => acetyl-CoA	1
M00307	Pan54	Pyruvate oxidation, pyruvate => acetyl-CoA	1
M00307	SH248	Pyruvate oxidation, pyruvate => acetyl-CoA	1
M00308	SH248	Semi-phosphorylative Entner-Doudoroff pathway, gluconate => glycerate-3P	0.8
M00345	ICM_H10	Formaldehyde assimilation, ribulose monophosphate pathway	0.75
M00345	Pan54	Formaldehyde assimilation, ribulose monophosphate pathway	0.75
M00345	SH248	Formaldehyde assimilation, ribulose monophosphate pathway	0.75
M00364	DSM_5305	C10-C20 isoprenoid biosynthesis, bacteria	1
M00364	ICM_H10	C10-C20 isoprenoid biosynthesis, bacteria	1
M00364	Pan54	C10-C20 isoprenoid biosynthesis, bacteria	1
M00364	SH248	C10-C20 isoprenoid biosynthesis, bacteria	1
M00432	DSM_5305	Leucine biosynthesis, 2-oxoisovalerate => 2-oxoisocaproate	1
M00432	ICM_H10	Leucine biosynthesis, 2-oxoisovalerate => 2-oxoisocaproate	1
M00432	Pan54	Leucine biosynthesis, 2-oxoisovalerate => 2-oxoisocaproate	1
M00432	SH248	Leucine biosynthesis, 2-oxoisovalerate => 2-oxoisocaproate	1
M00526	DSM_5305	Lysine biosynthesis, DAP dehydrogenase pathway, aspartate => lysine	0.833333
M00526	ICM_H10	Lysine biosynthesis, DAP dehydrogenase pathway, aspartate => lysine	0.833333
M00526	Pan54	Lysine biosynthesis, DAP dehydrogenase pathway, aspartate => lysine	0.833333
M00526	SH248	Lysine biosynthesis, DAP dehydrogenase pathway, aspartate => lysine	0.833333
M00527	DSM_5305	Lysine biosynthesis, DAP aminotransferase pathway, aspartate => lysine	1
M00527	ICM_H10	Lysine biosynthesis, DAP aminotransferase pathway, aspartate => lysine	1
M00527	Pan54	Lysine biosynthesis, DAP aminotransferase pathway, aspartate => lysine	1
M00527	SH248	Lysine biosynthesis, DAP aminotransferase pathway, aspartate => lysine	1
M00565	ICM_H10	Trehalose biosynthesis, D-glucose 1P => trehalose	0.833333
M00565	Pan54	Trehalose biosynthesis, D-glucose 1P => trehalose	0.833333
M00570	ICM_H10	Isoleucine biosynthesis, threonine => 2-oxobutanoate => isoleucine	1
M00570	Pan54	Isoleucine biosynthesis, threonine => 2-oxobutanoate => isoleucine	1
M00570	DSM_5305	Isoleucine biosynthesis, threonine => 2-oxobutanoate => isoleucine	0.8
M00570	SH248	Isoleucine biosynthesis, threonine => 2-oxobutanoate => isoleucine	0.8
M00577	DSM_5305	Biotin biosynthesis, BioW pathway, pimelate => pimeloyl-CoA => biotin	0.8
M00577	ICM_H10	Biotin biosynthesis, BioW pathway, pimelate => pimeloyl-CoA => biotin	0.8
M00577	Pan54	Biotin biosynthesis, BioW pathway, pimelate => pimeloyl-CoA => biotin	0.8
M00577	SH248	Biotin biosynthesis, BioW pathway, pimelate => pimeloyl-CoA => biotin	0.8
M00579	DSM_5305	Phosphate acetyltransferase-acetate kinase pathway, acetyl-CoA => acetate	1
M00579	ICM_H10	Phosphate acetyltransferase-acetate kinase pathway, acetyl-CoA => acetate	1
M00579	Pan54	Phosphate acetyltransferase-acetate kinase pathway, acetyl-CoA => acetate	1
M00579	SH248	Phosphate acetyltransferase-acetate kinase pathway, acetyl-CoA => acetate	1
M00621	DSM_5305	Glycine cleavage system	1
M00621	ICM_H10	Glycine cleavage system	1
M00621	Pan54	Glycine cleavage system	1
M00621	SH248	Glycine cleavage system	1
M00632	DSM_5305	Galactose degradation, Leloir pathway, galactose => alpha-D-glucose-1P	0.75
M00632	ICM_H10	Galactose degradation, Leloir pathway, galactose => alpha-D-glucose-1P	0.75
M00632	Pan54	Galactose degradation, Leloir pathway, galactose => alpha-D-glucose-1P	0.75
M00632	SH248	Galactose degradation, Leloir pathway, galactose => alpha-D-glucose-1P	0.75
M00793	DSM_5305	dTDP-L-rhamnose biosynthesis	1
M00793	ICM_H10	dTDP-L-rhamnose biosynthesis	1
M00793	Pan54	dTDP-L-rhamnose biosynthesis	1
M00793	SH248	dTDP-L-rhamnose biosynthesis	1
M00844	DSM_5305	Arginine biosynthesis, ornithine => arginine	1
M00844	ICM_H10	Arginine biosynthesis, ornithine => arginine	1
M00844	Pan54	Arginine biosynthesis, ornithine => arginine	1
M00844	SH248	Arginine biosynthesis, ornithine => arginine	1
M00846	ICM_H10	Siroheme biosynthesis, glutamyl-tRNA => siroheme	0.944444
M00846	DSM_5305	Siroheme biosynthesis, glutamyl-tRNA => siroheme	0.916667
M00846	Pan54	Siroheme biosynthesis, glutamyl-tRNA => siroheme	0.916667
M00846	SH248	Siroheme biosynthesis, glutamyl-tRNA => siroheme	0.916667
M00854	DSM_5305	Glycogen biosynthesis, glucose-1P => glycogen/starch	1
M00854	ICM_H10	Glycogen biosynthesis, glucose-1P => glycogen/starch	1
M00854	Pan54	Glycogen biosynthesis, glucose-1P => glycogen/starch	1
M00854	SH248	Glycogen biosynthesis, glucose-1P => glycogen/starch	1
M00855	DSM_5305	Glycogen degradation, glycogen => glucose-6P	0.75
M00855	Pan54	Glycogen degradation, glycogen => glucose-6P	0.75
M00866	DSM_5305	KDO2-lipid A biosynthesis, Raetz pathway, non-LpxL-LpxM type	0.888889
M00866	ICM_H10	KDO2-lipid A biosynthesis, Raetz pathway, non-LpxL-LpxM type	0.888889
M00866	Pan54	KDO2-lipid A biosynthesis, Raetz pathway, non-LpxL-LpxM type	0.888889
M00866	SH248	KDO2-lipid A biosynthesis, Raetz pathway, non-LpxL-LpxM type	0.888889
M00868	DSM_5305	Heme biosynthesis, animals and fungi, glycine => heme	0.75
M00868	ICM_H10	Heme biosynthesis, animals and fungi, glycine => heme	0.75
M00868	Pan54	Heme biosynthesis, animals and fungi, glycine => heme	0.75
M00868	SH248	Heme biosynthesis, animals and fungi, glycine => heme	0.75
M00880	DSM_5305	Molybdenum cofactor biosynthesis, GTP => molybdenum cofactor	1
M00880	ICM_H10	Molybdenum cofactor biosynthesis, GTP => molybdenum cofactor	1
M00880	Pan54	Molybdenum cofactor biosynthesis, GTP => molybdenum cofactor	1
M00880	SH248	Molybdenum cofactor biosynthesis, GTP => molybdenum cofactor	1
M00909	DSM_5305	UDP-N-acetyl-D-glucosamine biosynthesis, prokaryotes, glucose => UDP-GlcNAc	0.8
M00926	DSM_5305	Heme biosynthesis, bacteria, glutamyl-tRNA => coproporphyrin III => heme	1
M00926	ICM_H10	Heme biosynthesis, bacteria, glutamyl-tRNA => coproporphyrin III => heme	1
M00926	Pan54	Heme biosynthesis, bacteria, glutamyl-tRNA => coproporphyrin III => heme	1
M00926	SH248	Heme biosynthesis, bacteria, glutamyl-tRNA => coproporphyrin III => heme	1
M00930	DSM_5305	Menaquinone biosynthesis, futalosine pathway	0.833333
M00930	ICM_H10	Menaquinone biosynthesis, futalosine pathway	0.833333
M00930	Pan54	Menaquinone biosynthesis, futalosine pathway	0.833333
M00930	SH248	Menaquinone biosynthesis, futalosine pathway	0.833333
M00931	DSM_5305	Menaquinone biosynthesis, modified futalosine pathway	0.8
M00931	ICM_H10	Menaquinone biosynthesis, modified futalosine pathway	0.8
M00931	Pan54	Menaquinone biosynthesis, modified futalosine pathway	0.8
M00931	SH248	Menaquinone biosynthesis, modified futalosine pathway	0.8
M00938	DSM_5305	Pyrimidine deoxyribonucleotide biosynthesis, UDP => dTTP	0.8
M00938	ICM_H10	Pyrimidine deoxyribonucleotide biosynthesis, UDP => dTTP	0.8
M00938	Pan54	Pyrimidine deoxyribonucleotide biosynthesis, UDP => dTTP	0.8
M00938	SH248	Pyrimidine deoxyribonucleotide biosynthesis, UDP => dTTP	0.8
M00948	DSM_5305	Hydroxyproline degradation, trans-4-hydroxy-L-proline => 2-oxoglutarate	0.75
M00948	ICM_H10	Hydroxyproline degradation, trans-4-hydroxy-L-proline => 2-oxoglutarate	0.75
M00948	Pan54	Hydroxyproline degradation, trans-4-hydroxy-L-proline => 2-oxoglutarate	0.75
M00948	SH248	Hydroxyproline degradation, trans-4-hydroxy-L-proline => 2-oxoglutarate	0.75
M00950	DSM_5305	Biotin biosynthesis, BioU pathway, pimeloyl-ACP/CoA => biotin	0.75
M00950	ICM_H10	Biotin biosynthesis, BioU pathway, pimeloyl-ACP/CoA => biotin	0.75
M00950	Pan54	Biotin biosynthesis, BioU pathway, pimeloyl-ACP/CoA => biotin	0.75
M00950	SH248	Biotin biosynthesis, BioU pathway, pimeloyl-ACP/CoA => biotin	0.75
M00958	ICM_H10	Adenine ribonucleotide degradation, AMP => Urate	0.75
M00959	ICM_H10	Guanine ribonucleotide degradation, GMP => Urate	0.75
M00970	DSM_5305	Proline degradation, proline => glutamate	1
M00970	ICM_H10	Proline degradation, proline => glutamate	1
M00970	Pan54	Proline degradation, proline => glutamate	1
M00970	SH248	Proline degradation, proline => glutamate	1
